# Supplementary material for: miR-153-3p via PIK3R1 Is Involved in Cigarette Smoke-Induced Neurotoxicity in the Brain
Source: Toxics. 2023 Nov 30;11(12):969. doi: 10.3390/toxics11120969 (PMC10747656; doi:10.3390/toxics11120969)
Supplement: Supplementary file 1 [file toxics-11-00969-s001.zip]

Archive with 1 entries (1 files):
- toxics-2685770-supplementary.pdf
